# Supplementary material for: Halogens in Acetophenones Direct the Hydrogen Bond Docking Preference of Phenol via Stacking Interactions
Source: Molecules. 2021 Aug 12;26(16):4883. doi: 10.3390/molecules26164883 (PMC8400467; doi:10.3390/molecules26164883)
Supplement: Supplementary file 1 [file molecules-26-04883-s001.zip]

Archive with 1 entries (1 files):
- molecules-1326346-SI.pdf
